# Supplementary material for: Prognostic and predictive value of a lncRNA signature in patients with stage II colon cancer
Source: Sci Rep. 2023 Jan 24;13:1350. doi: 10.1038/s41598-022-25852-5 (PMC9873786; doi:10.1038/s41598-022-25852-5)
Supplement: Supplementary file 2 — Supplementary Information 2. [file 41598_2022_25852_MOESM2_ESM.xlsx]

## Sheet: Sheet1
Table S1.Sequence information of the primers.
lncRNA	Forward	Reverse
GAPDH	5'-GAACGGGAAGCTCACTGG -3'	5'-GCCTGCTTCACCACCTTCT -3'
AC090502.1	5'-CCTATGTCAGATGATGGTCCTGAA -3'	5'-GCTTGTCCTGGAAACCAACC -3'
AL356652.1	5'-GGACAGGGATTATTATCTCCGTTT -3'	5'-CAGGTCAGGATTTGTTAACCATTTG -3'
AC011352.3	5'-CGCAGGCTATTGAGGCAGATT -3'	5'-AGCATCAGGTAGTTGCCATTTAGT -3'
AC093895.1	5'-CATTTATCTCGCTTCGTGGTGAC -3'	5'-TCGCTTGACAGATTTGGGAGTA -3'
AC100791.2	5'-GTTCTGCCTGAGAAGCCGT -3'	5'-GCTCCACTGGACCTTTCTTGA -3'
AC123768.1	5'-GTGCCAGCTCAAGGGATAAGC -3'	5'-CCCTTTGGCTATTTCTCTGTTCA -3'
AP002358.1	5'-AGAATGTCACCAGGAGATGCC -3'	5'-GGCATGAGTTTGCACATTGAA -3'
AP000911.1	5'-TCCCGTAGCCAGAGAGTGTG -3'	5'-GGCATCTTACTTCCTCTTCCTCA -3'
FOXD3-AS1	5'-ATGGACAGTGGTGCTTCTGATT -3'	5'-TTGGTGTGTCTAGGCCAAGGA -3'
AC022784.3	5'-CCCTGTGCAGTTGAAAATCG -3'	5'-TATTGGTAAGACTTCAGGTTGGC -3'
LINC02119	5'-CTCTTGCCGATGGAATGGGA -3'	5'-TTGGGCATCACCAACAGTCA -3'
