# Supplementary material for: Prognostic and predictive value of a lncRNA signature in patients with stage II colon cancer
Source: Sci Rep. 2023 Jan 24;13:1350. doi: 10.1038/s41598-022-25852-5 (PMC9873786; doi:10.1038/s41598-022-25852-5)
Supplement: Supplementary file 3 — Supplementary Information 3. [file 41598_2022_25852_MOESM3_ESM.xlsx]

## Sheet: diffSig
Table S2. Summary of 1377 differentially expressed lncRNAs.
lncRNA	logFC	PValue	FDR
BLACAT1	5.33855	1.04746e-35	1.03992e-31
LINC00974	-4.34004	3.69466e-28	1.83403e-24
ELFN1-AS1	5.1297	1.97721e-27	6.54326e-24
AC016027.1	-2.88219	2.46215e-25	6.11105e-22
LINC02418	8.76045	4.58548e-25	9.10492e-22
AC011365.1	-3.27965	7.58291e-24	1.25472e-20
LINC00682	-5.03223	2.42508e-23	3.43945e-20
AL772337.1	-6.18142	2.9767e-23	3.69408e-20
LINC02163	6.39171	2.92821e-22	3.23014e-19
LINC02577	7.53055	3.36188e-22	3.33768e-19
AL109615.3	4.28815	5.53436e-22	4.99501e-19
AC092652.2	-4.24532	6.35983e-22	5.2617e-19
PLUT	5.62407	1.58722e-20	1.19759e-17
AL121790.2	-4.01478	1.68878e-20	1.19759e-17
LINC00092	-3.17862	1.87531e-20	1.2412e-17
AC026391.1	-6.06749	2.17446e-20	1.34925e-17
AC073283.2	-3.90563	2.55803e-20	1.49389e-17
AC007099.1	7.48086	3.63133e-20	2.00288e-17
UG0898H09	-4.55262	5.56504e-20	2.90788e-17
MAFG-AS1	2.62298	1.07235e-19	5.32313e-17
CRNDE	4.43625	2.21663e-19	1.04794e-16
AC144831.1	-2.78619	2.42967e-19	1.09644e-16
LINC00461	-4.30671	3.66839e-19	1.58347e-16
LINC02490	-5.24321	4.64817e-19	1.9228e-16
CDKN2B-AS1	-4.60931	4.95504e-19	1.96775e-16
LINC00659	5.6871	5.88587e-19	2.2475e-16
AC005358.2	-4.24527	6.78038e-19	2.49317e-16
AC130371.2	-2.93769	7.72366e-19	2.73859e-16
LINC01687	-5.95684	9.56711e-19	3.27525e-16
LINC01013	-3.1115	1.43687e-18	4.75509e-16
AC055717.2	7.31446	2.03037e-18	6.50241e-16
PVT1	2.46062	3.47599e-18	1.07843e-15
LINC01705	6.87967	3.81653e-18	1.1482e-15
LINC02000	-3.91766	4.49605e-18	1.31285e-15
FEZF1-AS1	8.58022	9.03267e-18	2.56218e-15
LINC01645	-5.17713	9.83592e-18	2.71253e-15
AC004947.1	-3.75261	1.16107e-17	3.11544e-15
FIRRE	4.75737	2.24572e-17	5.86724e-15
AC021491.4	-3.07541	2.35787e-17	6.00229e-15
CASC19	3.94888	2.67299e-17	6.63437e-15
AC123023.1	5.70929	3.15034e-17	7.62843e-15
PP7080	-4.21392	4.03097e-17	9.52845e-15
VPS9D1-AS1	2.19835	8.08972e-17	1.86778e-14
AL353801.1	-4.08562	1.06845e-16	2.41081e-14
HCG23	-3.91433	1.27633e-16	2.81586e-14
LINC01979	2.9349	1.35711e-16	2.929e-14
FAM222A-AS1	3.42699	1.9498e-16	4.11864e-14
SPRY4-AS1	3.78769	2.08649e-16	4.31555e-14
LINC00460	8.54154	2.47116e-16	5.00686e-14
AC087379.1	-5.20363	2.57633e-16	5.11557e-14
AC007182.1	-4.47254	3.25814e-16	6.34252e-14
PTGES2-AS1	2.61911	6.64592e-16	1.26886e-13
AL162582.1	7.27625	6.91717e-16	1.29573e-13
AC106869.1	-2.93283	1.5755e-15	2.89658e-13
AL357054.4	-2.68624	1.61047e-15	2.90705e-13
CASC21	6.47318	1.73268e-15	3.07179e-13
AL132642.1	-3.46226	3.41807e-15	5.95344e-13
AC004147.4	-3.85833	3.84402e-15	6.57991e-13
AL049836.1	3.39196	4.77592e-15	8.03649e-13
TMEM220-AS1	-2.71085	6.97305e-15	1.15381e-12
LINC02345	4.2044	8.74504e-15	1.42329e-12
LINC02147	-4.23391	9.31371e-15	1.49139e-12
AC025154.2	7.55752	9.68628e-15	1.51097e-12
LINC02033	-2.9431	9.74033e-15	1.51097e-12
AC234772.2	3.68031	1.45911e-14	2.22863e-12
AC124067.2	3.13451	1.52898e-14	2.29996e-12
AC004707.1	-3.04752	1.61352e-14	2.36711e-12
AC103923.1	-2.33945	1.62131e-14	2.36711e-12
LINC01537	-3.39507	1.77805e-14	2.55833e-12
AC020978.5	-2.76459	1.90298e-14	2.69897e-12
LINC02023	-4.2715	2.76131e-14	3.86117e-12
AL355312.3	5.83363	2.85131e-14	3.93164e-12
LINC01234	7.95902	4.08744e-14	5.5296e-12
AC006329.1	2.98096	4.12158e-14	5.5296e-12
SEMA6A-AS2	-3.30318	4.39535e-14	5.81827e-12
RBMS3-AS3	-3.46264	4.46464e-14	5.83223e-12
AP005233.2	3.32274	5.40122e-14	6.96407e-12
LINC01594	5.15259	6.96567e-14	8.86605e-12
AC005256.1	6.82261	1.07595e-13	1.34279e-11
LINC01977	3.43333	1.08202e-13	1.34279e-11
BBOX1-AS1	4.5864	1.21032e-13	1.48347e-11
LINC01571	-3.777	1.41368e-13	1.71159e-11
MIR497HG	-2.58445	1.66474e-13	1.99127e-11
LINC01475	-2.80832	1.68735e-13	1.99429e-11
FGF14-AS2	-2.81943	1.88878e-13	2.20549e-11
LINC00908	-2.66969	1.91047e-13	2.20549e-11
LINC00507	-3.84672	2.10415e-13	2.40115e-11
LINC01975	-2.78996	2.30808e-13	2.58319e-11
LINC02081	3.23814	2.31572e-13	2.58319e-11
LINC02568	-3.57123	2.67753e-13	2.95361e-11
AF165147.1	-2.90693	2.82263e-13	3.07946e-11
LINC01614	5.11086	4.4117e-13	4.7608e-11
SLCO4A1-AS1	3.48451	4.53816e-13	4.8446e-11
PRR7-AS1	2.19405	6.22382e-13	6.57292e-11
AC020656.2	4.17435	6.28956e-13	6.57292e-11
IGFL2-AS1	6.51596	6.49216e-13	6.66784e-11
LINC02038	-2.30364	6.51471e-13	6.66784e-11
AL391056.1	3.34364	9.48683e-13	9.61074e-11
AC007128.1	4.18682	9.94002e-13	9.96813e-11
MAP3K20-AS1	5.14329	1.42171e-12	1.3937e-10
LINC01082	-2.94192	1.42557e-12	1.3937e-10
SNHG25	5.50593	1.43188e-12	1.3937e-10
AC015908.3	-3.04747	1.58296e-12	1.52579e-10
AC020779.2	-3.0667	1.61219e-12	1.53903e-10
ABALON	2.07797	1.72862e-12	1.63445e-10
AC009133.3	-2.95265	1.84418e-12	1.71585e-10
AP002358.1	-3.89192	1.84927e-12	1.71585e-10
AC136475.3	3.29345	2.00558e-12	1.84365e-10
NPSR1-AS1	6.45957	2.16572e-12	1.9726e-10
AL662860.1	-3.50665	2.44441e-12	2.20619e-10
BX470102.1	2.02194	2.65696e-12	2.37642e-10
VSTM2A-OT1	-4.00089	2.69186e-12	2.38614e-10
LINC01978	2.8984	2.86849e-12	2.52021e-10
LINC01985	-3.62782	3.01008e-12	2.59861e-10
AC113383.1	-2.64644	3.05158e-12	2.61173e-10
SH3PXD2A-AS1	2.89117	3.17386e-12	2.69317e-10
LINC01605	2.68406	3.65514e-12	3.07528e-10
FOXP4-AS1	2.06736	3.68781e-12	3.07669e-10
HAGLR	-2.32865	4.10358e-12	3.39502e-10
LINC00941	4.79142	4.43227e-12	3.63666e-10
AL354719.2	4.25263	6.57835e-12	5.35327e-10
AC135012.3	-2.542	7.82764e-12	6.31812e-10
LINC02057	-3.01487	8.63977e-12	6.8711e-10
CYP1B1-AS1	-2.03224	8.65116e-12	6.8711e-10
SFTA1P	-2.79917	8.97593e-12	7.07247e-10
AC134312.1	-3.00689	9.56219e-12	7.47508e-10
B4GALT1-AS1	-2.0012	9.64649e-12	7.48206e-10
LINC01811	5.00004	1.02703e-11	7.90294e-10
AC087379.2	-4.47195	1.03483e-11	7.90294e-10
AC005089.1	4.08973	1.14574e-11	8.68316e-10
VAC14-AS1	3.20607	1.25818e-11	9.39189e-10
CYP4A22-AS1	2.70455	1.38485e-11	1.01871e-09
LINC01055	-3.21896	1.38523e-11	1.01871e-09
CA3-AS1	-3.06371	1.53362e-11	1.11137e-09
AC105219.2	4.81099	1.58106e-11	1.13745e-09
AC004988.1	3.8973	1.61263e-11	1.15181e-09
AF111167.2	-2.18366	1.708e-11	1.21122e-09
AL391845.2	4.6331	1.88531e-11	1.32747e-09
AC015908.2	-2.48099	2.22407e-11	1.55497e-09
GAS6-AS1	3.0293	2.25422e-11	1.56503e-09
AFAP1-AS1	6.05552	2.31236e-11	1.58325e-09
AC092723.1	-3.8207	2.41462e-11	1.64194e-09
EPB41L4A-AS2	-2.29143	2.45932e-11	1.66096e-09
AL121832.1	4.23427	2.54741e-11	1.70883e-09
LINC01133	-2.07413	2.58773e-11	1.72423e-09
AL138995.1	-2.56137	2.61937e-11	1.73368e-09
AC079467.1	-4.21434	2.65232e-11	1.74386e-09
AL512306.3	-3.10897	2.89342e-11	1.88986e-09
LINC01411	6.06208	2.91888e-11	1.89403e-09
AL158837.1	-2.0404	3.35576e-11	2.16338e-09
AC020659.1	3.51931	3.92766e-11	2.48368e-09
LINC00484	-3.11802	4.23734e-11	2.66255e-09
AL136309.2	-2.33283	4.52161e-11	2.8233e-09
AL356489.2	-2.90026	4.65033e-11	2.88553e-09
LINC00858	5.58788	5.12677e-11	3.14189e-09
MEF2C-AS1	-2.84676	5.39371e-11	3.2852e-09
LINC02185	-2.6778	5.78647e-11	3.50293e-09
AC022893.2	-2.72451	6.15754e-11	3.68265e-09
IL6R-AS1	-2.14018	6.67163e-11	3.96623e-09
TARID	-2.27951	6.9631e-11	4.11486e-09
AC104823.1	6.67503	7.22927e-11	4.24687e-09
AC104958.2	2.03563	7.86481e-11	4.5832e-09
MBNL1-AS1	-2.69554	8.1401e-11	4.69854e-09
LINC01615	3.25495	8.34962e-11	4.79162e-09
MIR17HG	2.06606	8.95451e-11	5.10922e-09
LINC01050	6.10134	9.23573e-11	5.23956e-09
AC011365.2	-2.65867	1.12816e-10	6.36386e-09
AC007128.2	4.22983	1.14388e-10	6.41609e-09
AL365361.1	-2.59076	1.38764e-10	7.7396e-09
AC015922.4	-2.27215	1.55596e-10	8.58201e-09
LINC01511	5.22957	1.57471e-10	8.63744e-09
SLC12A9-AS1	2.15873	1.72046e-10	9.37546e-09
LINC01593	5.65382	1.72815e-10	9.37546e-09
AL121987.1	-3.357	1.80517e-10	9.74008e-09
CHL1-AS2	-3.12938	1.84345e-10	9.89284e-09
AC022034.2	-2.31305	1.90682e-10	1.01779e-08
MIR9-3HG	-2.32787	1.9313e-10	1.02534e-08
TCL6	-3.80753	2.01969e-10	1.06657e-08
TFAP2A-AS1	3.45105	2.05392e-10	1.0789e-08
AC015922.3	-2.30254	2.08632e-10	1.09016e-08
AC026336.3	8.37991	2.38723e-10	1.23615e-08
AC078923.1	4.81331	2.65784e-10	1.36721e-08
AC105219.4	2.15032	2.78354e-10	1.42448e-08
DDN-AS1	2.40792	2.84484e-10	1.44839e-08
AC016888.1	-2.66258	2.9241e-10	1.47884e-08
AC016831.1	2.28139	2.93444e-10	1.47884e-08
LINC01624	-2.72881	3.26168e-10	1.63545e-08
LINC01996	5.38445	3.29452e-10	1.64362e-08
AC104024.2	3.98244	3.32172e-10	1.6489e-08
UCA1	3.74228	3.47259e-10	1.71522e-08
AC105105.1	-3.6687	3.6672e-10	1.80237e-08
AL163953.1	3.25739	3.70853e-10	1.81371e-08
LINC01505	-2.99621	3.74097e-10	1.8206e-08
LINC02253	5.20423	4.07804e-10	1.97496e-08
AC107959.3	3.13376	5.06596e-10	2.4297e-08
LINC00891	-2.71457	5.10142e-10	2.43136e-08
LINC01352	-2.1429	5.1184e-10	2.43136e-08
TRPM2-AS	3.1046	5.28207e-10	2.49716e-08
AC117386.2	5.05638	5.37735e-10	2.53016e-08
AC022784.1	4.07356	5.52232e-10	2.58611e-08
CLDN10-AS1	5.47729	5.54902e-10	2.58641e-08
PGM5-AS1	-4.33757	5.81797e-10	2.68478e-08
AP001554.1	-2.86915	5.84119e-10	2.68478e-08
LINC01634	-4.09538	6.11539e-10	2.77728e-08
GATA2-AS1	2.86686	6.13666e-10	2.77728e-08
LINC02257	5.48027	6.15432e-10	2.77728e-08
FLJ16779	4.2337	6.54233e-10	2.93901e-08
AC104051.2	-4.54008	6.82738e-10	3.05325e-08
AL590483.1	3.3997	7.36506e-10	3.27894e-08
AC068722.2	-2.61054	7.5657e-10	3.35323e-08
OSTN-AS1	-3.71126	7.7201e-10	3.40645e-08
AC073050.1	-2.94827	8.15567e-10	3.58272e-08
AC116345.3	-3.83539	8.80229e-10	3.84974e-08
AC104819.3	-2.12444	1.11192e-09	4.82058e-08
LINC01356	2.3928	1.13901e-09	4.91655e-08
LINC01954	-3.46163	1.22859e-09	5.25754e-08
PCAT18	-3.04014	1.39196e-09	5.93106e-08
AC073283.1	3.04486	1.46588e-09	6.21528e-08
AC079789.1	-4.54478	1.47231e-09	6.21528e-08
AC116025.2	3.3476	1.47744e-09	6.21528e-08
AC099329.2	-2.07655	1.52822e-09	6.40176e-08
AC007277.1	5.15829	1.60776e-09	6.70665e-08
MIR503HG	2.55742	1.69434e-09	7.03824e-08
AC068675.1	5.51409	1.85362e-09	7.66779e-08
LINC02397	-3.03316	1.95022e-09	8.03395e-08
AC110491.1	-5.90746	2.28894e-09	9.31336e-08
LIFR-AS1	-2.38852	2.33488e-09	9.46151e-08
LINC02320	3.01934	2.46289e-09	9.89942e-08
AL596223.1	-2.46954	2.73352e-09	1.09162e-07
AC010247.2	-2.33712	2.73784e-09	1.09162e-07
LINC00955	-4.56593	2.76204e-09	1.09686e-07
AC079834.2	-2.3574	2.78965e-09	1.10341e-07
AL034346.1	-2.46836	2.80971e-09	1.10694e-07
AL445363.2	-3.28503	3.1436e-09	1.22873e-07
LUCAT1	3.8087	3.20967e-09	1.2485e-07
LINC02223	5.82758	3.21935e-09	1.2485e-07
LINC01730	3.1434	3.25718e-09	1.25166e-07
AC005180.1	-3.28679	3.45655e-09	1.31987e-07
AC126178.1	-3.01678	3.69024e-09	1.4037e-07
AC003965.2	3.04194	3.71082e-09	1.40615e-07
AL445363.1	-2.80052	3.91957e-09	1.4796e-07
HAND2-AS1	-4.18564	4.14604e-09	1.55328e-07
AC026336.2	5.29773	4.61636e-09	1.72298e-07
AC100791.2	4.08603	4.68146e-09	1.74073e-07
AL731557.1	-2.97894	5.3596e-09	1.97075e-07
AL353150.1	2.53131	5.63061e-09	2.06275e-07
AL139020.1	-4.75769	6.02676e-09	2.19171e-07
LINC02268	-3.84511	6.47621e-09	2.33803e-07
AP000851.1	5.38802	6.91328e-09	2.48678e-07
LINC02292	-2.3533	6.96957e-09	2.49797e-07
AC009097.4	-3.1089	8.06168e-09	2.87901e-07
BX664727.3	-2.84953	8.1618e-09	2.89691e-07
AL161431.1	4.74406	8.17016e-09	2.89691e-07
LINC01711	3.90274	8.42478e-09	2.97656e-07
CADM3-AS1	-2.21652	8.68098e-09	3.0562e-07
AC093732.1	3.71338	8.84246e-09	3.10205e-07
LINC01016	-2.54538	8.93896e-09	3.1139e-07
AC010776.2	-4.20161	9.30602e-09	3.20799e-07
AC099792.1	3.34093	9.6384e-09	3.31108e-07
AP001627.1	-3.20162	9.80324e-09	3.35609e-07
AC073365.1	8.69412	9.8858e-09	3.37272e-07
TRPC7-AS1	-2.16019	1.00896e-08	3.43046e-07
AC037198.3	-2.29734	1.15232e-08	3.90452e-07
AC243960.1	-2.0301	1.32236e-08	4.42035e-07
AC007495.1	-2.34816	1.35277e-08	4.5068e-07
DNAH17-AS1	3.36075	1.39362e-08	4.62738e-07
AL031710.2	2.41611	1.4391e-08	4.74664e-07
AC012363.1	3.68036	1.48677e-08	4.85547e-07
AL109936.2	-2.01824	1.50541e-08	4.89056e-07
AP000944.1	-2.95167	1.50736e-08	4.89056e-07
AC026469.1	-2.28458	1.59595e-08	5.1611e-07
C17orf77	4.37824	1.69008e-08	5.44776e-07
AL772337.2	-4.737	1.74368e-08	5.60236e-07
LINC00402	-2.46402	1.82284e-08	5.81901e-07
AC021218.1	2.30292	1.83011e-08	5.82351e-07
AC106772.1	3.87096	1.99099e-08	6.27894e-07
AC036108.3	-3.1314	1.99221e-08	6.27894e-07
AC135388.1	5.8633	2.02112e-08	6.3499e-07
LINC00346	2.07549	2.07442e-08	6.4968e-07
AC111149.2	7.88874	2.25608e-08	7.04352e-07
AC020571.1	-2.03408	2.29918e-08	7.15558e-07
LINC02447	-2.16718	2.39918e-08	7.44344e-07
LINC01289	-4.7391	2.42332e-08	7.49493e-07
AC093627.6	-3.40491	2.51231e-08	7.74602e-07
AC084200.1	-3.23213	2.53934e-08	7.80514e-07
AL035458.2	2.52111	2.76196e-08	8.4632e-07
AC011503.1	-3.50336	2.92459e-08	8.90654e-07
LINC02031	-3.64005	2.94118e-08	8.92967e-07
KRT7-AS	3.82301	3.05949e-08	9.26055e-07
LINC01781	-2.68189	3.47155e-08	1.04104e-06
AC144450.1	4.67054	3.51348e-08	1.0475e-06
AC003958.2	6.90906	3.64143e-08	1.0824e-06
AC002546.2	-2.39677	3.74143e-08	1.1055e-06
LINC02408	-2.6099	3.78619e-08	1.11541e-06
MALAT1	3.6863	3.93917e-08	1.15363e-06
TSPEAR-AS2	3.5191	4.0939e-08	1.19191e-06
AL022318.1	-2.71058	4.1138e-08	1.19421e-06
AC023510.2	-2.77247	4.21106e-08	1.21887e-06
LINC00940	-2.81927	4.40291e-08	1.2707e-06
AC092652.1	-2.71203	4.43341e-08	1.27579e-06
LINC01748	3.35435	4.50301e-08	1.29208e-06
AC123912.4	-3.60841	4.77554e-08	1.3624e-06
AP000697.1	4.8817	5.16902e-08	1.47043e-06
LINC01169	6.11741	5.34838e-08	1.51711e-06
AC090673.1	3.11033	5.57074e-08	1.57568e-06
LINC00896	2.18421	5.76277e-08	1.62536e-06
AC012507.2	-2.50618	6.13137e-08	1.71955e-06
AC104407.1	-4.22554	6.8339e-08	1.90048e-06
AL121899.1	2.4956	7.04274e-08	1.95308e-06
MLIP-AS1	-4.15408	7.14604e-08	1.97621e-06
AC002511.1	-2.02261	7.34323e-08	2.01149e-06
KCNQ1OT1	2.70011	7.34523e-08	2.01149e-06
AL356299.2	2.49002	7.35466e-08	2.01149e-06
LINC01239	-2.46236	7.44448e-08	2.03046e-06
AC004593.1	3.08835	7.86273e-08	2.13866e-06
AL773572.1	5.36425	8.1361e-08	2.20096e-06
AC078993.1	4.21869	8.37134e-08	2.25844e-06
LINC01080	-2.69145	8.70229e-08	2.32874e-06
RBPMS-AS1	2.17774	9.10411e-08	2.4212e-06
AC007405.3	2.00212	9.12096e-08	2.4212e-06
AC068580.2	4.58716	9.21384e-08	2.43285e-06
AL590004.4	4.04791	9.6317e-08	2.53643e-06
AC092667.1	-3.71916	1.00753e-07	2.64187e-06
LINC01754	-3.51212	1.00853e-07	2.64187e-06
PWAR6	-2.14861	1.01362e-07	2.64821e-06
LINC01836	2.43328	1.01829e-07	2.65344e-06
AC246787.2	-3.00644	1.13561e-07	2.93297e-06
AC124319.1	2.97703	1.13738e-07	2.93297e-06
ZNF793-AS1	-2.05937	1.15657e-07	2.97422e-06
EVX1-AS	5.10764	1.2179e-07	3.11622e-06
LINC01531	-2.1758	1.221e-07	3.11622e-06
FGF13-AS1	-3.20214	1.32389e-07	3.34505e-06
AC118754.1	4.0256	1.39004e-07	3.49375e-06
AC104072.1	-2.79794	1.397e-07	3.50238e-06
SPATA3-AS1	2.23686	1.50526e-07	3.73607e-06
AC105429.1	2.10872	1.56861e-07	3.88358e-06
LINC01929	2.35496	1.60574e-07	3.96562e-06
AC097478.1	6.03575	1.66135e-07	4.09277e-06
AC026369.2	2.02416	1.79665e-07	4.41299e-06
AL136987.1	3.15589	1.80467e-07	4.41299e-06
ADAMTS9-AS2	-2.58463	1.81333e-07	4.42328e-06
PCAT14	3.91647	1.82284e-07	4.43559e-06
LINC01146	2.76688	1.82974e-07	4.44149e-06
AL513217.1	-3.57907	1.90591e-07	4.61509e-06
VLDLR-AS1	-2.43148	1.91169e-07	4.61782e-06
SLC7A11-AS1	4.64144	1.92263e-07	4.63298e-06
LINC00702	-2.28088	1.95165e-07	4.69151e-06
AC110285.3	4.32931	1.96446e-07	4.71092e-06
AC010913.1	2.27478	1.98907e-07	4.75842e-06
MIR3150BHG	-2.61713	2.04203e-07	4.86169e-06
AP001107.5	-2.69541	2.07873e-07	4.92545e-06
AL390860.1	-3.4917	2.16234e-07	5.09923e-06
LINC01913	4.88808	2.16998e-07	5.10511e-06
AC079612.1	3.44666	2.19672e-07	5.15581e-06
AC002398.2	-4.41051	2.24605e-07	5.25738e-06
AC005277.2	-2.37592	2.25059e-07	5.25738e-06
AP001330.1	-3.59507	2.34365e-07	5.46192e-06
EXTL3-AS1	2.1423	2.38307e-07	5.54077e-06
LINC01644	-2.65775	2.40039e-07	5.56801e-06
LINC02474	5.51347	2.41113e-07	5.57988e-06
LINC01602	6.35907	2.90634e-07	6.71027e-06
AC005180.2	-2.92427	3.02134e-07	6.9435e-06
FRMD6-AS2	-3.21931	3.31744e-07	7.60637e-06
AL022316.1	3.52837	3.37547e-07	7.68617e-06
AC109309.1	-2.98607	3.53498e-07	8.03095e-06
AL158055.1	-2.78088	3.76294e-07	8.49775e-06
LINC02331	4.40895	3.95237e-07	8.87763e-06
AC087482.1	-3.2018	4.06353e-07	9.06579e-06
AC083900.1	-2.23881	4.09819e-07	9.1226e-06
AC087277.2	-2.0878	4.17312e-07	9.26861e-06
AC093895.1	6.13323	4.26302e-07	9.42611e-06
C20orf166-AS1	-2.8522	4.34985e-07	9.59674e-06
LINC01124	2.07284	4.69686e-07	1.03165e-05
RFPL1S	-2.04044	4.73259e-07	1.0372e-05
GAS1RR	-2.57646	4.75829e-07	1.04054e-05
AL157931.1	-3.19799	4.88757e-07	1.06412e-05
SCARNA9	2.43694	5.02652e-07	1.09198e-05
AC020907.1	4.60951	5.15785e-07	1.11806e-05
AC006058.1	-2.12088	5.19403e-07	1.12345e-05
AC108134.3	2.45236	5.32757e-07	1.14733e-05
LINC02427	-2.48632	6.04237e-07	1.29008e-05
AC009336.1	-2.09437	6.1611e-07	1.31261e-05
AL136537.2	-3.79869	6.83221e-07	1.44627e-05
AC025470.2	-3.25798	6.90412e-07	1.45838e-05
AL162413.1	5.88531	7.07891e-07	1.49213e-05
AC004080.1	4.81445	7.16609e-07	1.50731e-05
AP006621.1	2.90925	8.05181e-07	1.67586e-05
CTD-2270F17.1	-3.37221	8.50322e-07	1.76242e-05
AC010967.1	4.26286	8.6537e-07	1.78987e-05
AL109615.2	3.49378	8.88135e-07	1.83314e-05
AC011611.3	3.22809	9.41721e-07	1.93971e-05
TRHDE-AS1	-2.48049	9.50086e-07	1.95289e-05
LINC00877	-2.00644	9.55159e-07	1.9576e-05
AC100803.1	3.25144	1.01371e-06	2.0581e-05
LINC02544	3.24543	1.0489e-06	2.11656e-05
AC022144.1	2.09628	1.12009e-06	2.24199e-05
AL442067.1	3.47357	1.13905e-06	2.27078e-05
AC022784.3	2.11254	1.17182e-06	2.32212e-05
AC104794.3	3.96913	1.18001e-06	2.3337e-05
AC021242.2	-4.4983	1.21684e-06	2.40174e-05
AC092691.1	-3.17684	1.23804e-06	2.43875e-05
AF064858.3	2.6035	1.24852e-06	2.45451e-05
LINC01354	-2.21757	1.26635e-06	2.48465e-05
AC009093.1	2.49844	1.28507e-06	2.51641e-05
AC079466.1	5.56496	1.32875e-06	2.58663e-05
LINC02441	-2.327	1.35101e-06	2.62482e-05
AL160286.3	-2.45846	1.36303e-06	2.64299e-05
LINC00618	2.49507	1.39962e-06	2.70865e-05
KCNMB2-AS1	3.17437	1.44772e-06	2.78546e-05
AC104024.1	-2.75117	1.62801e-06	3.10824e-05
C2-AS1	2.654	1.71376e-06	3.26569e-05
AC007556.1	-3.12765	1.72604e-06	3.28278e-05
AC007406.3	2.34874	1.75207e-06	3.3212e-05
AC087273.2	3.399	1.75293e-06	3.3212e-05
AP000911.1	-2.19292	1.81279e-06	3.42156e-05
AL136418.1	2.60787	1.87253e-06	3.52093e-05
ST7-OT4	3.16904	1.94287e-06	3.64627e-05
LINC01694	3.28953	1.98655e-06	3.71421e-05
AC009159.3	-2.36042	1.9908e-06	3.71515e-05
LINC02195	3.26199	2.00903e-06	3.74215e-05
AL356270.1	-2.44685	2.0257e-06	3.76613e-05
GDNF-AS1	-2.42399	2.05031e-06	3.80476e-05
AL390729.1	2.43452	2.05798e-06	3.81188e-05
AC008649.2	4.03991	2.1958e-06	4.02955e-05
FOXD3-AS1	-2.65322	2.23777e-06	4.09901e-05
LINC01697	-2.91927	2.24734e-06	4.10894e-05
AP000802.1	-2.68654	2.26596e-06	4.13537e-05
LINC00704	-2.03729	2.32457e-06	4.23455e-05
AC026368.1	2.11308	2.34497e-06	4.25879e-05
AP000695.2	2.35761	2.34645e-06	4.25879e-05
AC136475.7	2.89672	2.42969e-06	4.39379e-05
AC079015.1	-2.37564	2.54614e-06	4.58767e-05
BVES-AS1	-2.68865	2.66158e-06	4.78698e-05
HULC	6.38425	2.97512e-06	5.32198e-05
AC106772.2	-3.70648	3.06539e-06	5.45398e-05
AC007608.2	5.35192	3.18311e-06	5.6533e-05
LINC02419	4.64402	3.21889e-06	5.70662e-05
Z97200.1	3.57387	3.23436e-06	5.715e-05
AL359922.2	2.35613	3.27047e-06	5.75886e-05
LINC02254	4.55144	3.32918e-06	5.84993e-05
AC007750.1	2.54601	3.44126e-06	6.03619e-05
AF186192.1	-2.40026	3.47272e-06	6.08063e-05
AC125616.1	3.39746	3.51796e-06	6.149e-05
LINC02188	3.23905	3.67761e-06	6.41675e-05
AL078587.1	2.67715	3.69309e-06	6.43246e-05
LINC00958	3.80004	3.82077e-06	6.64319e-05
AC093607.1	-2.70853	3.89011e-06	6.75192e-05
AC239584.1	4.54236	4.06476e-06	7.02375e-05
HHATL-AS1	-2.79677	4.10882e-06	7.08201e-05
TSPEAR-AS1	2.30956	4.13849e-06	7.12079e-05
AC046195.1	-3.03322	4.24206e-06	7.27378e-05
AC100803.3	2.50328	4.2944e-06	7.35084e-05
AC108136.1	3.39206	4.3775e-06	7.45713e-05
AC011503.2	-2.08216	4.38277e-06	7.45713e-05
DLX6-AS1	4.06129	4.47722e-06	7.59399e-05
PCAT1	2.01724	4.5812e-06	7.74823e-05
AC092112.1	5.05788	4.67605e-06	7.88181e-05
LINC01942	3.2097	4.68858e-06	7.88952e-05
SH3TC2-DT	2.48023	4.69725e-06	7.89074e-05
AL133330.1	2.15712	4.72393e-06	7.92216e-05
AC011676.1	2.33951	4.76131e-06	7.97138e-05
AC018553.1	4.20503	4.78937e-06	7.9914e-05
AC036108.2	-2.6382	4.84057e-06	8.06328e-05
AC110285.6	2.39982	4.87579e-06	8.10835e-05
AC008403.3	3.34535	5.10859e-06	8.48129e-05
LINC01555	2.3037	5.20141e-06	8.62098e-05
AC005730.2	-2.82623	5.28428e-06	8.74373e-05
AC011306.1	-3.53508	5.37701e-06	8.88235e-05
AP001043.1	2.07317	5.43407e-06	8.94338e-05
AL391807.1	-2.2072	5.50995e-06	9.04178e-05
LEMD1-AS1	3.66236	5.64386e-06	9.24625e-05
CCAT2	3.19971	5.85986e-06	9.5454e-05
AC018647.1	-2.05983	5.93384e-06	9.64176e-05
PWRN1	-2.73657	6.00963e-06	9.74896e-05
GRIK1-AS1	-2.14226	6.27042e-06	0.00010106
CLMAT3	3.71753	6.34163e-06	0.000102042
DLEU7-AS1	2.07316	6.38607e-06	0.00010259
DIAPH2-AS1	2.63542	6.54697e-06	0.000105005
LINC00488	-3.59372	6.5746e-06	0.000105278
BOK-AS1	5.26494	6.66301e-06	0.000106351
AC129926.1	4.60045	6.95628e-06	0.000110499
STEAP2-AS1	3.23159	7.00694e-06	0.000110949
AL158211.1	-2.00862	7.05482e-06	0.000111529
AC105105.2	-3.33767	7.38222e-06	0.000116334
LINC02245	-2.28537	7.45433e-06	0.000117099
SRGAP3-AS2	3.43044	7.51079e-06	0.0001178
AC110995.1	-2.00981	7.55792e-06	0.000118292
IGF2-AS	4.29142	7.566e-06	0.000118292
AL355916.1	2.84375	7.84885e-06	0.000121946
AL662890.2	2.88731	7.96031e-06	0.000123292
AL137026.1	-2.32742	8.21816e-06	0.000127087
PGM5P3-AS1	-3.03237	8.24487e-06	0.000127302
AL359881.1	3.62005	8.56476e-06	0.000131807
AC145423.2	2.3304	8.999e-06	0.000137633
AC091182.2	2.32079	9.01101e-06	0.000137633
LINC02287	-2.89779	9.05893e-06	0.00013806
ADAMTS9-AS1	-2.79665	9.34133e-06	0.000141696
AL772337.3	-2.5309	9.34842e-06	0.000141696
AJ011932.1	-2.27847	9.41568e-06	0.000142498
AC134312.3	-3.27389	9.67799e-06	0.000146245
IGFBP7-AS1	4.07197	1.04185e-05	0.000155308
AC116345.1	2.78888	1.05829e-05	0.000157286
AC106875.1	6.74091	1.08093e-05	0.00015955
LINC00964	-2.09654	1.1345e-05	0.000166488
AL359853.1	-2.17455	1.13629e-05	0.000166488
AC091806.1	2.20561	1.14637e-05	0.000167616
AC015908.4	-2.20589	1.16378e-05	0.000169662
DUXAP8	2.65388	1.16615e-05	0.000169758
AC093893.1	-3.58892	1.17965e-05	0.000171473
AL023803.3	3.15667	1.19542e-05	0.000173257
AC120036.5	-2.10361	1.23748e-05	0.000178571
AC004870.2	-2.20457	1.24138e-05	0.000178775
AP003071.4	-2.33944	1.30658e-05	0.000185575
AC078860.1	2.28354	1.34119e-05	0.000189678
AL365356.3	-3.28981	1.35457e-05	0.000191298
AL110292.1	-3.5601	1.37195e-05	0.000193476
LY86-AS1	-2.15897	1.38785e-05	0.000195441
AP002409.1	-2.78563	1.41418e-05	0.000198305
SND1-IT1	4.41256	1.43796e-05	0.000201072
LINC02119	4.96541	1.44056e-05	0.000201151
LINC00922	2.43511	1.45881e-05	0.000203128
AC011700.1	2.11743	1.52676e-05	0.000210816
Z93022.1	5.13818	1.58447e-05	0.000217317
INHBA-AS1	2.73986	1.60783e-05	0.000219567
AC005674.1	-2.04929	1.6224e-05	0.000220949
AC011247.1	-2.56954	1.63416e-05	0.000221942
LINC01429	3.62684	1.71241e-05	0.000231619
AP003774.3	-2.0577	1.72699e-05	0.000233273
AL033543.1	3.13304	1.74513e-05	0.000235083
AL121761.2	2.80409	1.75117e-05	0.000235577
AC022034.4	-2.67539	1.77815e-05	0.000238884
AC104699.1	-2.12762	1.80446e-05	0.000241971
AC023906.2	-3.79209	1.80665e-05	0.000241971
AQP4-AS1	-2.88708	1.85767e-05	0.00024789
PP14571	-2.1474	1.97086e-05	0.000261587
KIF26B-AS1	5.64506	2.11165e-05	0.000277675
AC018685.2	4.46799	2.16712e-05	0.000284216
AC018697.1	-2.53685	2.18038e-05	0.000285579
AC099524.1	-2.00936	2.228e-05	0.000291047
AC148477.3	2.29418	2.23324e-05	0.000291139
CRAT37	4.21378	2.2347e-05	0.000291139
AC069133.1	-4.93048	2.24645e-05	0.000291921
AC135279.3	2.25563	2.25063e-05	0.000292082
AC093001.1	5.50995	2.31373e-05	0.000299098
SFTPD-AS1	-2.68853	2.36788e-05	0.000305302
LINC01485	3.0879	2.38756e-05	0.000307043
LINC01655	4.36043	2.39074e-05	0.000307054
AC022239.2	-2.93659	2.45728e-05	0.00031438
LINC01269	2.89823	2.47436e-05	0.000315591
DPP10-AS1	-3.04169	2.47629e-05	0.000315591
AL161457.1	-2.57899	2.50297e-05	0.000318295
LINC02027	3.925	2.53562e-05	0.000321913
AC005534.1	2.04116	2.54622e-05	0.000322847
AC016831.5	2.91946	2.62066e-05	0.000330596
AL161781.2	-3.34653	2.70449e-05	0.000340738
MRGPRF-AS1	-2.27383	2.75467e-05	0.000345744
PINCR	6.12036	2.78294e-05	0.000348412
AC003101.2	2.26011	2.87344e-05	0.000358437
FAM95B1	-2.01598	2.87385e-05	0.000358437
LINC00624	2.29448	2.925e-05	0.000364111
AC084262.1	3.77484	2.92668e-05	0.000364111
AC092376.1	-3.2781	2.96609e-05	0.000367632
LINC02266	3.77089	3.04082e-05	0.000375259
AC017002.1	4.13006	3.10141e-05	0.000381074
AC243967.2	2.60654	3.12001e-05	0.000382886
AC096564.2	-2.12301	3.13661e-05	0.000383974
Z98257.1	3.43595	3.16031e-05	0.000385923
AC087516.2	-3.42416	3.1708e-05	0.000386339
LINC00698	2.91007	3.1715e-05	0.000386339
AC141930.1	3.01275	3.39197e-05	0.000410677
LINC00616	5.66704	3.40412e-05	0.000411645
ST8SIA6-AS1	4.03144	3.45834e-05	0.000417186
AC139722.1	-3.41269	3.48127e-05	0.000419442
AC090502.1	4.3407	3.53679e-05	0.000425615
AL158850.1	-2.82209	3.56485e-05	0.000428241
AC125603.2	3.09896	3.57143e-05	0.000428241
AL356652.1	2.73896	3.57155e-05	0.000428241
AL354813.1	2.85809	3.65e-05	0.00043712
AC068189.1	-2.36719	3.68592e-05	0.000440359
AL161729.2	2.49605	3.7999e-05	0.000452343
AC009502.1	3.25309	3.94647e-05	0.000468107
AC211433.1	2.60425	3.99551e-05	0.000473358
AL136982.1	-2.40806	4.00332e-05	0.000473719
AP005230.1	2.99869	4.05357e-05	0.000478524
LINC02132	-2.42571	4.09567e-05	0.000482919
AC131212.1	2.17581	4.19594e-05	0.00049357
HOTAIR	4.71423	4.21475e-05	0.000495196
AC009102.2	-2.47192	4.237e-05	0.000496635
AC138904.1	2.07454	4.31291e-05	0.000504033
LINC00621	-2.66244	4.31973e-05	0.000504033
AL445423.1	-2.25541	4.32043e-05	0.000504033
AC005096.1	2.97268	4.34692e-05	0.000505935
AC011352.3	4.19401	4.40261e-05	0.000511817
AC015853.1	3.40177	4.4546e-05	0.000516634
AC005699.1	-2.03647	4.45966e-05	0.000516634
ARNTL2-AS1	3.18763	4.48328e-05	0.000518764
AL591222.1	3.90595	4.63616e-05	0.000534586
AC127024.2	2.64984	4.64344e-05	0.000534803
LINC00844	-2.91126	4.66663e-05	0.000536231
LINC02043	2.65373	4.7148e-05	0.000540515
DKFZp779M0652	-2.02284	4.88618e-05	0.000555035
LINC02200	-6.75732	4.91081e-05	0.000557195
AC092868.2	4.13674	4.94626e-05	0.000560576
AC133644.2	-2.01729	4.966e-05	0.000561531
DDC-AS1	3.46405	5.05653e-05	0.000570469
AC247036.1	6.86719	5.08271e-05	0.000572771
LINC02154	2.85922	5.17556e-05	0.000581914
DLGAP1-AS5	3.93347	5.22194e-05	0.000585822
CASC18	-2.01248	5.22744e-05	0.000585822
LINC02428	4.86121	5.23392e-05	0.000585822
LINC01641	4.08472	5.46682e-05	0.000609778
AC097358.2	2.33119	5.47258e-05	0.000609778
TBL1XR1-AS1	3.61009	5.65593e-05	0.000628099
AC023158.2	-2.82404	5.74272e-05	0.000637024
ABCA9-AS1	3.29135	5.83926e-05	0.00064557
LINC01505	-2.65957	5.86356e-05	0.000647535
LINC02106	-2.5	5.87214e-05	0.000647762
AC073651.1	4.81415	5.88172e-05	0.000648099
FOXC2-AS1	4.99078	6.20199e-05	0.00067812
JAZF1-AS1	-2.30658	6.32638e-05	0.000690202
AC024651.1	-4.28715	6.36694e-05	0.000693103
AC011445.1	-2.12097	6.41568e-05	0.00069688
DKFZP434K028	2.69913	6.51713e-05	0.000706354
AC231533.1	3.42023	6.57126e-05	0.000709896
LINC00887	2.4938	6.68775e-05	0.000720733
C7orf69	2.80774	6.69335e-05	0.000720733
AC108676.1	2.60574	6.71063e-05	0.000721811
AL121790.1	-2.17848	6.81101e-05	0.000731815
LINC01522	4.09742	6.88851e-05	0.000739342
AC104365.1	3.68947	6.9158e-05	0.000741469
AC007993.2	-2.60415	7.33186e-05	0.000781855
AC090709.1	3.62896	7.41317e-05	0.000789677
AL138760.1	2.83903	7.44595e-05	0.000792319
UBXN10-AS1	-2.21707	7.57407e-05	0.00080337
B3GALT5-AS1	-2.99383	7.73784e-05	0.00081899
LINC01855	-3.87468	7.89408e-05	0.000834637
AL049539.1	2.34676	7.99162e-05	0.000842259
DSG1-AS1	3.16744	8.03081e-05	0.000845492
LINC00165	-3.43622	8.21681e-05	0.000862331
AC064805.2	-3.13817	8.38381e-05	0.000876152
AC138819.1	-2.18939	8.47665e-05	0.000884923
LINC01976	-2.62805	8.60803e-05	0.000897695
AC139720.2	3.00462	8.62603e-05	0.000898057
AC005841.1	2.66491	8.63839e-05	0.000898057
LINC02430	-2.57086	8.64914e-05	0.000898208
AL928742.1	-2.10134	8.74087e-05	0.000903641
C1orf137	-2.75125	8.74089e-05	0.000903641
LINC01412	-2.68304	8.74697e-05	0.000903641
AL031594.1	2.79668	8.8987e-05	0.000917407
AL359881.2	3.1279	9.21292e-05	0.000944599
AC120498.4	3.26505	9.21955e-05	0.000944599
LINC02563	3.38326	9.26477e-05	0.000948254
AC012409.3	-2.1075	9.36994e-05	0.000955796
ERVH-1	-2.50434	9.37697e-05	0.000955796
AC006115.1	-3.14803	9.57078e-05	0.000973552
AC019193.2	-2.56804	9.65355e-05	0.000979963
AC008627.1	-3.36491	9.74564e-05	0.000988302
AC036176.3	4.66748	9.81805e-05	0.000991797
LINC01271	2.23326	9.81976e-05	0.000991797
AL135924.2	-2.36784	9.99606e-05	0.00100752
AC106789.1	-3.72229	0.000100482	0.00101175
Z82217.1	2.84885	0.000100958	0.00101552
LINC00404	-2.61798	0.000101284	0.00101776
LINC01549	3.21048	0.000102098	0.00102387
AC005392.2	-2.47033	0.000103599	0.00103657
AC138430.1	-4.24325	0.000108045	0.00107806
AL021395.1	-2.81331	0.0001085	0.00108151
AC233976.1	-2.83719	0.00010892	0.00108352
LINC01394	-2.12031	0.00011085	0.00109832
AC022217.3	-2.02422	0.000111105	0.00109865
AC103563.7	-2.51477	0.000111857	0.00110499
EMX2OS	3.90853	0.000114554	0.00112939
WASIR1	4.44974	0.000116356	0.00114488
AC083906.3	2.91395	0.000118072	0.00115832
CNTFR-AS1	-2.69933	0.000120571	0.00117714
AC104809.2	2.97318	0.000120953	0.00117959
AC105460.1	4.50166	0.000121115	0.00118001
AC020891.2	2.18535	0.00012165	0.00118406
CNTN4-AS2	-2.94405	0.000127066	0.00123074
AC008808.2	-2.55258	0.000127544	0.00123304
AL121885.2	4.31931	0.000127552	0.00123304
UMODL1-AS1	-2.63166	0.000127962	0.00123581
AC119428.2	-2.05515	0.000128258	0.00123746
AC074124.1	4.74271	0.000130479	0.00125767
AC008440.3	2.52348	0.000130614	0.00125775
LINC00671	-2.28456	0.000131444	0.00126451
AC009630.2	3.39902	0.000131589	0.00126468
MRPL23-AS1	3.92909	0.000132611	0.0012719
AC011511.3	2.60256	0.000132853	0.0012719
AC079779.1	-3.30885	0.000133135	0.00127337
LINC00592	3.73122	0.000135289	0.00129025
AC091891.1	3.32368	0.000137915	0.00131403
LINC01266	-2.08389	0.000141236	0.00134181
TMEM132D-AS1	5.14641	0.000141687	0.0013448
AL035252.2	3.55809	0.000143123	0.00135456
EIPR1-IT1	3.13655	0.000143367	0.00135557
AC244453.3	-2.30415	0.000143946	0.00135918
LINC01797	-2.36791	0.000144022	0.00135918
SOX1-OT	-3.06929	0.000153148	0.00143815
WT1-AS	3.3353	0.000154148	0.0014429
AC092168.2	3.09115	0.000155006	0.0014477
AC004009.1	3.79577	0.000157776	0.00146942
LINC01344	-2.13929	0.000160594	0.00149007
AL109910.2	-2.04424	0.000162393	0.00150396
ATP11A-AS1	4.11056	0.000164739	0.00152426
AC012085.2	-3.04178	0.000165395	0.00152867
ASTN2-AS1	4.70803	0.000165964	0.0015309
AC090220.1	5.43291	0.000166109	0.0015309
AC007731.1	3.43726	0.000172318	0.00158259
U62631.1	-2.58082	0.0001731	0.0015883
TRDN-AS1	-3.37653	0.000176264	0.00161435
AC089983.1	3.53339	0.000177999	0.00162723
PRKCA-AS1	3.25272	0.00018099	0.00165002
AC145207.1	3.03102	0.000181558	0.00165368
AC005307.1	3.46267	0.00018229	0.00165882
AC130456.4	2.87904	0.000183832	0.00167017
ERVMER61-1	4.54161	0.000183874	0.00167017
AC007405.2	3.65178	0.00018417	0.00167134
AC076968.1	-3.51594	0.000186089	0.00168721
AC007533.1	4.34946	0.000188502	0.00170298
OSBPL10-AS1	4.05604	0.000190557	0.00171986
AC087311.2	-2.62527	0.000193651	0.0017462
AC104971.4	-2.405	0.000194017	0.00174791
LINC01606	4.69469	0.000197888	0.00177634
LINC01088	3.06228	0.000201959	0.00181124
AC013275.1	-2.30501	0.000211688	0.00187814
AC007608.1	2.32723	0.000213731	0.00189457
RAET1E-AS1	2.41457	0.000214523	0.0018999
LINC01844	2.39456	0.000216511	0.00191409
LINC01433	2.01459	0.000222321	0.00196021
AL513123.1	2.57137	0.000223566	0.0019657
AL050320.1	3.52399	0.000223885	0.0019657
AL138902.1	2.39779	0.00022392	0.0019657
AL583824.1	2.71923	0.000225719	0.00197953
AC211476.2	2.43259	0.000225907	0.00197953
AC034199.1	2.03642	0.00022692	0.0019849
AL031663.3	-2.29435	0.000230081	0.00200724
AL591806.1	3.50267	0.00023062	0.00201018
AC018742.1	-3.67913	0.000233923	0.00203362
LINC02463	4.77159	0.000235712	0.00204738
AP000696.1	3.2269	0.000236411	0.00205158
AC125603.1	3.60603	0.000238859	0.00206898
LINC02404	4.76088	0.000239202	0.00206898
NOVA1-AS1	-2.17905	0.000239352	0.00206898
SMCR5	3.87536	0.000241174	0.00207664
AC005972.1	4.59427	0.000242102	0.00208284
AC025419.1	-2.04034	0.000245314	0.00210499
LINC01210	4.17318	0.000246143	0.00211029
AC005726.3	2.21579	0.000248238	0.00212641
AC013457.1	4.10975	0.000249879	0.00213862
AC093904.2	2.39017	0.000252091	0.0021557
AC004594.1	2.10803	0.00025411	0.00216735
AC005264.1	2.48858	0.000255761	0.00217597
AC092718.6	3.09846	0.000257508	0.00218882
AL355974.2	-2.2639	0.000258734	0.00219736
AC126768.2	-2.11583	0.000259239	0.00219977
AC104211.1	-2.01381	0.000260093	0.00220513
AC148477.4	2.14586	0.00026319	0.00222948
AC007431.2	4.48992	0.000263865	0.00223001
AC087257.1	4.63656	0.000263926	0.00223001
AC022733.2	-2.07805	0.000266117	0.00224469
AL110115.1	2.77996	0.000270102	0.00227059
AC093752.2	2.59562	0.000271972	0.00228438
AL033397.1	2.87905	0.000273564	0.00229581
LINC02029	3.21729	0.000277184	0.00232226
AL954642.1	-2.76013	0.000289241	0.00241716
AC011773.1	2.16886	0.000290992	0.00242675
LINC01105	-2.11787	0.000291122	0.00242675
AP001434.1	3.43934	0.000296753	0.00246747
AC073323.1	2.92025	0.000298327	0.00247849
CARS-AS1	2.22596	0.000300314	0.00249291
AC007849.1	4.56315	0.000301461	0.00249825
BX322234.2	3.55448	0.000302565	0.00250215
AC009884.1	4.9837	0.000302688	0.00250215
AP003032.1	2.00845	0.000306226	0.00252465
AC083809.1	2.2382	0.000306427	0.00252465
AC010894.3	2.7142	0.000315036	0.00258046
AC006262.2	4.78437	0.00031517	0.00258046
WASIR2	3.11762	0.000315279	0.00258046
MIR137HG	-2.38753	0.000316766	0.00259049
AC092484.1	4.05431	0.00031931	0.00260914
AC113346.1	3.52979	0.000321793	0.00262727
AC012568.1	4.85835	0.00032229	0.00262812
AC137834.2	2.04145	0.0003232	0.00263226
AGAP11	-2.13741	0.000326866	0.00265776
AC011498.3	2.32513	0.000330194	0.00267824
AL352984.1	4.09906	0.000333556	0.0027033
EGOT	2.31583	0.000334583	0.00270941
AC007159.1	4.75598	0.00033666	0.00272401
AC132192.1	2.17576	0.0003381	0.00273343
AC007349.2	-2.6124	0.000339233	0.00273814
AC008609.1	-3.61432	0.000341686	0.00275569
C1orf195	2.58516	0.000343622	0.00276905
AC009303.2	3.24041	0.000344224	0.00277166
AC072062.1	4.33111	0.000348093	0.00279827
AC064853.1	4.55156	0.000348936	0.00280052
AC027808.2	2.25229	0.000351764	0.00281865
AC245100.6	3.41752	0.000352489	0.00282219
AC008781.2	3.96081	0.000353605	0.00282656
IFNG-AS1	-2.0349	0.000354814	0.00283383
AC104472.1	2.40471	0.000357583	0.0028469
AL353746.1	-2.52603	0.000365237	0.00290086
FAR1-IT1	3.27427	0.000371381	0.00294522
AC005392.3	-2.1728	0.000371415	0.00294522
LCMT1-AS2	2.37268	0.000374402	0.00296653
AC009118.1	-3.23135	0.000379813	0.00299983
AC026401.1	3.22209	0.000389407	0.00306616
AC007431.1	5.0433	0.000389447	0.00306616
AC087222.1	2.00805	0.000394392	0.00310018
AL121983.2	-2.08718	0.000395262	0.00310455
AC016924.1	-2.07319	0.000397868	0.00311762
AC013480.1	4.26453	0.000400482	0.00313069
AC092167.1	3.02478	0.000402496	0.00314085
AP005271.1	3.09451	0.00040522	0.00315461
LINC00545	3.36869	0.000405447	0.00315461
AC096759.2	4.3314	0.000412364	0.00319839
AC011379.1	2.98397	0.00041577	0.0032223
AC078820.1	2.99757	0.000418916	0.00324162
AC074237.1	-3.867	0.000424491	0.0032771
AL121796.1	-3.32022	0.000443925	0.0034165
AC027243.1	-2.06159	0.000460269	0.00353134
AC131971.1	2.07553	0.000462342	0.0035418
AC093821.1	5.01313	0.000467	0.00357194
AC114877.1	-2.85021	0.000470924	0.00359918
AC100791.3	3.38978	0.000477883	0.00363407
AC022173.1	4.89149	0.000479376	0.00364135
AC092127.1	3.11537	0.00048129	0.0036503
MYO16-AS1	3.38106	0.000490648	0.00371277
AC012414.5	-2.21893	0.000492699	0.00372266
AC116337.3	-2.6137	0.000493993	0.00372956
PHACTR2-AS1	3.68068	0.000495391	0.00373727
AC108451.2	3.48204	0.000497742	0.00375215
DOCK4-AS1	4.57436	0.000499534	0.0037628
AF131215.2	3.70312	0.000501669	0.00377602
AC022387.1	2.28121	0.00050674	0.00380841
FER1L6-AS1	3.84213	0.000513485	0.00385327
AC008083.1	2.29801	0.000516493	0.00387
AP000919.3	4.42216	0.000521525	0.00390475
AC020637.1	4.45016	0.000522522	0.00390926
AL355483.3	4.52307	0.000531897	0.00397342
LINC01158	-2.22284	0.000536778	0.00400085
INO80-AS1	2.65725	0.00053732	0.00400188
AC093642.1	-2.61642	0.000543379	0.00403792
AC090092.1	2.54934	0.000551957	0.00408253
AC008514.1	2.20404	0.00055226	0.00408253
LINC01704	3.00174	0.00056368	0.00416075
LINC00393	3.63171	0.000564461	0.00416342
AC099811.1	2.52808	0.0005688	0.00419231
AC140847.2	-2.32829	0.000591439	0.00433984
AC068756.1	4.56332	0.000595442	0.00435955
AC073592.1	2.05883	0.000602055	0.00440147
AC103702.1	2.68109	0.000606328	0.00442945
LINC01010	2.59377	0.00061257	0.00446582
AL671511.2	-2.19151	0.000613031	0.00446582
AC018682.1	2.15451	0.000613546	0.00446582
SLC14A2-AS1	-2.81032	0.000613555	0.00446582
IGBP1-AS2	2.10044	0.000620356	0.00450871
AC012531.1	3.41883	0.000625557	0.00453986
AL020994.1	-2.12397	0.000628338	0.00455671
AC108159.1	3.94074	0.000638054	0.00461705
AL161629.1	-2.64509	0.000643124	0.00464359
AC021237.1	4.23018	0.000644271	0.00464725
AP003071.3	-2.54526	0.000644568	0.00464725
AC015722.2	-2.5906	0.000650154	0.00468073
SYNJ2-IT1	2.98011	0.000652297	0.00469276
AC023794.2	-2.38368	0.000657412	0.00472613
CPEB1-AS1	-2.15559	0.000663311	0.00476142
AC112236.1	3.33588	0.000663413	0.00476142
AC091729.2	2.13723	0.000666637	0.00477516
CHL1-AS1	-3.13202	0.000668732	0.00478578
AC244035.2	-2.57915	0.000669565	0.00478578
AC058791.1	2.24961	0.000671009	0.00479264
PRKX-AS1	3.42278	0.000680963	0.00485676
MKX-AS1	-2.42397	0.000685606	0.00488008
AC078845.1	-2.01532	0.000690248	0.00490664
LINC02170	2.56433	0.000690428	0.00490664
PURPL	3.11564	0.000708038	0.00502459
AC064807.2	2.2929	0.000709137	0.00502879
AL442224.1	4.56999	0.000713697	0.00505031
AC087893.1	3.68691	0.000715791	0.00506152
AC108206.1	-2.41753	0.000717169	0.00506765
AC098617.1	-2.69968	0.000719666	0.00507879
C5orf17	-2.85997	0.000724314	0.00510147
AC017007.5	-2.91218	0.000725286	0.00510322
AC090506.1	-2.82569	0.000728858	0.00512472
CNTN4-AS1	-2.56404	0.000753708	0.00528074
LINC00640	-2.01717	0.000758978	0.00531392
AC005480.1	2.16781	0.000759836	0.00531618
LINC01159	-2.26021	0.000780189	0.00543559
BMP7-AS1	3.40052	0.000788893	0.00549238
AC055874.1	-2.74203	0.000795695	0.00553585
AC104564.5	2.71525	0.000803358	0.00557744
AC068491.3	3.93596	0.000810277	0.00562154
AC126177.4	-2.23647	0.000811394	0.00562536
AC011352.1	3.1996	0.000815699	0.00565127
AC011933.2	3.28645	0.00081932	0.00565661
AL049651.2	-2.80451	0.000829109	0.00572022
AL162727.1	2.38562	0.000834407	0.00574081
AC092436.4	2.66169	0.000855638	0.00586251
AC027288.3	2.03398	0.000862105	0.00589867
LINC02141	4.23254	0.000867677	0.00592455
AC093520.1	2.55159	0.000874641	0.0059639
AC100826.1	-2.10229	0.000880256	0.00599806
AC092828.1	2.12515	0.000881764	0.00600422
AC022784.8	2.13972	0.000910394	0.00616405
IGF2BP2-AS1	2.10094	0.000918712	0.0062132
AC005072.1	2.96488	0.000931359	0.00626035
AC022858.1	2.73364	0.000942867	0.00632913
RAI1-AS1	2.75562	0.000947171	0.00634943
MPRIP-AS1	3.35325	0.000951048	0.00636683
AC068389.4	4.67431	0.000962159	0.0064282
AC011383.1	-2.2022	0.000965325	0.00644502
AL355112.1	2.37599	0.000990346	0.00657669
AL020995.1	3.54944	0.00100106	0.00663455
AC092720.2	-2.82731	0.00100178	0.00663488
AL024497.2	-2.86312	0.00100338	0.00663661
AC092801.1	3.99391	0.00100826	0.00666443
AC108102.1	4.1842	0.00100939	0.00666451
AC012103.1	-2.63246	0.00100961	0.00666451
RMST	-2.02726	0.00102495	0.00674333
LYPLAL1-AS1	-2.08503	0.00104239	0.00684449
AP001995.2	2.76661	0.00106912	0.00698302
AC091117.2	3.90685	0.00108078	0.00704065
LINC02295	-2.88568	0.0010944	0.00710611
MAGI1-AS1	3.73405	0.00109567	0.00710966
LINC02005	2.597	0.00110467	0.00715405
AC012613.2	3.90769	0.0011258	0.00727665
AC108751.4	2.24982	0.00115782	0.00744968
Z92544.1	2.02542	0.0011596	0.00745628
AC012055.1	-2.89877	0.0011761	0.00755258
AC074050.4	2.10595	0.00118887	0.00762476
LINC01098	4.0783	0.00121127	0.0077563
AC026401.2	2.37208	0.00122649	0.00783566
AC011824.2	4.55273	0.0012298	0.00784164
ITPK1-AS1	2.87156	0.00125807	0.00799626
LINC02347	4.21827	0.00126038	0.00800066
NCAM1-AS1	-2.09174	0.00126414	0.00801944
HPN-AS1	2.60335	0.00126568	0.00802402
AC087241.3	-2.35827	0.00127302	0.00806541
AC073326.1	2.27624	0.0012745	0.00806969
FRGCA	2.21502	0.00128333	0.00811003
AC012501.1	3.37097	0.00128565	0.00811957
ETV5-AS1	2.81401	0.0013069	0.00822239
LINC00524	2.65951	0.00131053	0.00823999
LINC01586	-2.26548	0.00131361	0.00825412
LINC01807	3.07351	0.0013207	0.0082934
LINC01829	-2.52466	0.00132165	0.00829415
AF131215.4	2.55977	0.00132465	0.00830773
AC004817.3	2.11893	0.00132852	0.0083249
AC008551.1	2.61457	0.00133248	0.00833575
AC002463.1	3.21783	0.00133813	0.00836586
LINC01819	2.81725	0.00135261	0.00843599
AC021534.1	4.05204	0.00135275	0.00843599
AC138466.1	2.29579	0.00135751	0.00845508
AL391863.1	3.15553	0.00139106	0.00862617
AL353803.4	2.90614	0.00140029	0.00865186
CAMTA1-IT1	2.68733	0.00140702	0.00868171
AC026150.1	-2.79787	0.00141927	0.00874099
AC022639.1	4.12387	0.00142155	0.00874423
LINC02435	2.39633	0.00144424	0.00886182
AF124730.1	2.36549	0.00145637	0.00893074
AC020661.5	3.90572	0.00149148	0.00911637
LINC02443	3.95934	0.00149215	0.00911637
LINC01980	4.08145	0.00149934	0.00914903
AC007126.1	-5.27332	0.00151146	0.00921729
HDAC11-AS1	2.23971	0.00152086	0.00925193
AC009090.2	-2.27441	0.00152391	0.00926476
AC018695.3	2.4364	0.00153096	0.00929624
AC010789.1	3.80214	0.00153241	0.00929935
AC010768.2	3.08476	0.00153913	0.00933442
AC011405.1	2.10125	0.00155485	0.00940107
AL136982.3	3.01962	0.00157127	0.00947724
AC011676.2	3.11638	0.00159133	0.00956338
AL021328.1	2.95291	0.00159439	0.00957597
AC005363.2	2.12272	0.00161165	0.00967378
AC026461.2	-2.80296	0.00161922	0.00970162
AF230666.2	2.71537	0.00162376	0.00972299
LINC01198	4.36123	0.00163498	0.00977837
AL109910.1	-2.76925	0.00164636	0.00983926
LINC01121	2.04919	0.00165943	0.00989169
AC092666.1	2.81299	0.00166094	0.0098919
AC004053.1	-2.53658	0.00166437	0.0099064
LINC00836	-2.82403	0.00168191	0.0099917
AC013549.2	3.79262	0.00168435	0.00999538
AC016705.1	2.69696	0.00169607	0.0100349
AC112721.2	2.21162	0.00172858	0.0101929
AL139120.1	4.15138	0.00173526	0.0102241
AC025244.1	2.97376	0.00174198	0.0102515
AC008750.4	2.66424	0.00176097	0.0103388
AC000067.1	2.89629	0.00176927	0.0103814
AC105345.2	2.97751	0.00177621	0.010416
POU6F2-AS1	3.99089	0.00179183	0.0104952
CDKN2A-AS1	3.4091	0.00180418	0.0105317
AC104461.1	2.51596	0.00180841	0.0105487
AC137056.1	-2.06944	0.00182218	0.0106103
AL358176.4	-2.59785	0.00183659	0.010688
AC007878.1	2.0115	0.00187932	0.0109049
AC011473.3	2.65879	0.00188358	0.0109153
FARP1-AS1	2.06504	0.00188664	0.0109153
AC010547.2	2.83148	0.00189141	0.0109365
AC022098.2	-3.09234	0.00193083	0.0111317
AC007381.1	-2.75017	0.00193414	0.0111381
AC087749.1	3.04808	0.00194066	0.0111563
AL137191.1	2.80414	0.00194739	0.0111691
SHANK2-AS2	2.95155	0.00196297	0.0112455
AC107072.2	2.39466	0.00197445	0.0112987
ELMO1-AS1	3.95978	0.00197617	0.0112987
DAPK1-IT1	3.89259	0.00197682	0.0112987
AC090206.1	-2.38806	0.00198224	0.0113142
AC005520.3	2.8438	0.00198295	0.0113142
EPN2-AS1	2.22311	0.00199072	0.011339
LINC00377	-2.27617	0.00201294	0.0114393
IL21-AS1	-2.05112	0.00202075	0.0114771
LINC00307	-2.68046	0.00202335	0.0114853
FLNC-AS1	2.24193	0.00202601	0.0114939
AC107959.2	2.59092	0.00206633	0.0117025
MIR1-1HG	-2.23519	0.00208294	0.0117899
AL133260.2	3.14694	0.0020858	0.0117926
AC089998.1	-2.26699	0.00209406	0.0118271
AL022323.2	2.81201	0.00213312	0.0119987
LINC01516	3.23579	0.00214079	0.0120282
AL121974.1	-6.09527	0.00216038	0.0121087
AL354919.2	2.56826	0.00216122	0.0121087
AC091588.1	2.0487	0.00216581	0.0121275
ROR1-AS1	2.29582	0.0021834	0.0122054
NCOA7-AS1	4.18953	0.00222537	0.0124121
AL355336.1	2.89397	0.00224583	0.0125121
Z94057.1	-2.28981	0.0022676	0.0126122
AC100788.1	2.56409	0.00227331	0.0126209
AP001011.1	3.58121	0.00227348	0.0126209
AC114321.1	3.89262	0.00227552	0.0126209
AC026904.1	-2.10118	0.00232066	0.0128364
AC023158.1	-2.27061	0.00232837	0.0128637
AC110772.1	3.59754	0.00236395	0.0130312
AC108681.1	2.59347	0.00236718	0.0130418
AL022313.4	-2.08217	0.00237279	0.0130582
AC021546.1	-2.50285	0.00238876	0.0131247
AC106900.1	-2.35751	0.00239235	0.0131308
AL117381.1	2.29474	0.00239258	0.0131308
AL445123.1	4.27293	0.00241055	0.0132147
AL669942.1	-2.12155	0.00242397	0.0132664
AC112512.1	2.60446	0.00242917	0.0132875
AL391421.1	2.9002	0.00244922	0.0133751
LINC02197	-2.88882	0.0024559	0.0134042
AL136320.1	3.97309	0.00247043	0.0134465
AL513303.1	-2.79479	0.00249565	0.0135541
AL445223.1	3.73514	0.00250117	0.0135766
AP005131.5	3.60036	0.00251665	0.0136383
CERS3-AS1	-3.01127	0.00257438	0.0139283
AL133480.1	3.76371	0.00260507	0.0140713
NHS-AS1	3.80585	0.002609	0.0140849
AC110792.3	3.61456	0.00262548	0.0141662
LINC00939	2.61321	0.00262858	0.0141752
AL008636.1	2.67777	0.00263577	0.0142063
AL355483.1	3.04642	0.00264003	0.0142215
PSD2-AS1	3.34643	0.00266544	0.0142874
AC004691.1	2.48645	0.00266746	0.0142874
AC079866.2	2.95724	0.00266869	0.0142874
AL355102.1	2.69616	0.00266953	0.0142874
AC084880.3	-2.80012	0.00267161	0.0142903
AC078950.1	3.35455	0.00267295	0.0142903
LINC01497	-3.11849	0.00267964	0.0143184
AC003986.2	2.62453	0.00272389	0.0145235
AL606537.1	2.64376	0.00276364	0.0147039
AC009166.1	-2.75893	0.00276724	0.0147151
AC027808.1	2.40092	0.00277319	0.0147389
AC099314.1	2.0521	0.002781	0.0147646
LINC02511	-2.32988	0.00279009	0.0148025
AL132996.1	-2.93201	0.00279112	0.0148025
AC004543.1	2.32997	0.00279634	0.0148223
AC244093.3	3.37197	0.0028445	0.0150134
AC108112.1	3.36829	0.00286254	0.0151006
AF127577.3	3.12336	0.00286419	0.0151013
FOXG1-AS1	3.29237	0.00287513	0.0151349
SMILR	2.53498	0.00287514	0.0151349
AC008667.1	2.18426	0.002883	0.0151563
AC011899.1	3.21774	0.00288379	0.0151563
AC090971.2	2.71005	0.00292976	0.0153573
AL365271.1	3.34723	0.00293261	0.0153641
BTBD9-AS1	3.61129	0.00295147	0.0154466
AC020763.1	2.03439	0.00301507	0.0157463
LINC01788	-2.30674	0.00303151	0.0157996
AC087284.1	2.83385	0.00303166	0.0157996
AC002558.2	3.34977	0.00303438	0.0158055
AC011483.1	3.0404	0.00304443	0.015848
GRK5-IT1	2.24334	0.00310217	0.0161164
CACNA1C-AS4	3.24538	0.00312229	0.0161955
AL499627.1	3.09195	0.0031242	0.0161969
AIRN	3.46391	0.00312777	0.0161985
AC091173.1	3.25128	0.00313836	0.016228
AL034349.1	3.58756	0.00319087	0.0164566
AL590644.1	2.76847	0.00324972	0.0167253
PTCHD1-AS	-2.75523	0.00328172	0.0168551
AC124069.1	2.91804	0.00330838	0.0169745
AC002558.3	3.82747	0.00333354	0.0170683
LINC02022	3.72558	0.00339717	0.0173404
AC087286.1	3.81351	0.00344988	0.0175733
COL4A2-AS2	2.37654	0.00344988	0.0175733
AL512638.2	-2.38281	0.00347178	0.017642
MIR181A1HG	2.72558	0.00347946	0.0176696
RC3H1-IT1	3.40258	0.00350133	0.0177625
AC106873.1	3.78063	0.00351263	0.0178017
AC103563.2	-2.07933	0.00354603	0.0179306
AL355607.1	-2.53333	0.00354711	0.0179306
AL139147.1	2.79956	0.00356596	0.0180076
AP003031.1	2.24277	0.00358071	0.0180581
AC023510.1	-2.23952	0.00358782	0.0180812
AC084064.1	-2.10632	0.00359592	0.0181036
AC009704.1	2.8998	0.00362592	0.0182031
AC005920.4	2.23974	0.00363219	0.0182031
AL611929.1	3.06051	0.00364292	0.0182309
AC021127.1	2.57902	0.00364862	0.0182486
ANKRD44-IT1	2.71368	0.00366239	0.0182991
AL023755.1	2.48255	0.00367203	0.0183288
LINC02263	3.14622	0.003757	0.0186761
AC007731.4	2.35162	0.00375854	0.0186761
AC023389.1	2.21067	0.00377524	0.0187497
AC005086.1	2.7578	0.00378854	0.0188063
LINC01991	-2.57746	0.00379148	0.0188115
AC104984.2	2.48346	0.0038033	0.0188513
AC005725.1	2.35577	0.00387159	0.019142
AC011466.2	2.36725	0.00387615	0.0191494
AL160408.4	3.63071	0.00389488	0.0191998
AC129510.2	2.44969	0.00391108	0.0192605
AC021818.1	-2.47743	0.00395556	0.0194314
AC090371.2	2.69341	0.00398411	0.0195523
AP004147.1	2.70098	0.00398971	0.019563
AP001042.1	2.34285	0.00402473	0.0196835
LINC01419	3.08912	0.00403681	0.0197231
AC114803.1	2.90908	0.00405068	0.0197604
MAPT-AS1	-2.6792	0.00405496	0.0197632
AC005162.2	3.30848	0.00405925	0.0197647
AC007787.1	2.32285	0.00407861	0.0198237
VAV3-AS1	-2.65984	0.00412202	0.0199529
AC011389.2	2.71491	0.00413379	0.0199904
AC245884.1	2.07256	0.00414201	0.0200107
AL807757.2	2.17261	0.00415171	0.0200478
AF107885.2	3.79937	0.0041582	0.0200693
AC104791.1	2.21275	0.00417633	0.0201454
RERG-IT1	-2.22187	0.00418004	0.0201454
AL161630.1	2.06376	0.00418619	0.0201652
CLIP1-AS1	2.70442	0.00419289	0.0201877
AL807761.3	3.0198	0.00424548	0.0204013
MAL2-AS1	2.02446	0.00428381	0.0205458
AC006141.1	2.44919	0.00429574	0.020593
LINC01257	3.27233	0.00432283	0.0206829
ANO1-AS2	2.61854	0.00432837	0.0206995
AL355075.4	3.05955	0.00434823	0.020769
ARHGAP26-AS1	3.01051	0.00434918	0.020769
AL022238.2	2.36742	0.00436093	0.0208151
AC016738.2	2.48448	0.00454763	0.0215508
AL365226.2	2.00628	0.00456263	0.0216115
AC020891.3	2.51003	0.00456506	0.0216128
FOXP1-IT1	2.24777	0.00457693	0.0216483
AC003985.2	-2.17467	0.00458242	0.0216639
AC007922.1	-2.59198	0.00462014	0.021803
CELF2-AS2	3.97427	0.0046371	0.0218496
AC087749.2	2.7708	0.00464874	0.0218837
AC009227.1	-2.10605	0.00471197	0.022077
AL031005.1	2.22862	0.00471467	0.0220789
AC005291.1	2.06501	0.00472048	0.0220957
LINC01592	3.03476	0.00472845	0.0221121
AC091868.2	3.24377	0.00474932	0.0221888
AC090589.2	2.29621	0.00475541	0.0222068
AC046158.1	3.33513	0.0047779	0.02227
AC002378.1	2.77095	0.00478734	0.0222895
AP006259.1	3.64073	0.00478747	0.0222895
THOC7-AS1	2.31294	0.00478883	0.0222895
AC083967.1	2.59289	0.00479624	0.0223135
ARHGAP26-IT1	3.36257	0.00480702	0.0223532
AC079075.2	-2.21332	0.00489115	0.022649
AP000864.1	2.29305	0.00490962	0.0227133
AC099482.1	-3.15613	0.00492064	0.0227431
AC099811.5	2.43063	0.00492601	0.0227573
AP002840.1	3.00095	0.00493812	0.0228026
AL157402.1	-2.70699	0.00494924	0.0228368
AC016168.1	-2.57111	0.00503287	0.023197
HOXC-AS2	2.5765	0.00504294	0.0232326
AC026688.2	-2.86492	0.00505248	0.0232658
NFIA-AS1	3.36393	0.00507391	0.0233428
LINC01141	2.45231	0.00514961	0.0235709
AL136115.2	2.03176	0.00518415	0.0236756
AL031428.1	3.35911	0.0051844	0.0236756
AC105271.1	-2.30384	0.00519806	0.0237162
LINC01630	2.54696	0.00521288	0.0237728
HSD52	2.02373	0.00524978	0.0238855
AC092120.1	2.29062	0.00525201	0.0238855
ST7-AS2	2.85663	0.00527009	0.0239522
AC017002.2	2.06493	0.00527151	0.0239522
AC012213.4	-2.68389	0.00528925	0.0239998
AC073174.1	2.86959	0.00529649	0.0240027
AC092813.1	3.40997	0.00535486	0.024198
LINC00470	-2.38052	0.00539893	0.0243528
AC091044.1	2.57443	0.00541602	0.0243746
LINC00676	3.47532	0.00555104	0.0248761
AC026310.2	2.21283	0.00560801	0.0250568
AL035078.1	2.69983	0.00564111	0.0251482
AL121721.1	2.26605	0.00566279	0.0251996
AC018552.4	2.57776	0.00572463	0.0253951
AC138058.1	2.76792	0.00573378	0.0254243
AC011939.2	3.26781	0.00576738	0.0255277
AC011287.2	2.91492	0.0058006	0.0256518
LINC01927	-2.50579	0.00581505	0.0256928
LINC01764	2.29891	0.00584099	0.025773
SHANK2-AS3	3.66819	0.00585369	0.0258061
AL136115.1	2.19804	0.00585975	0.0258214
AC100843.2	2.72575	0.0059705	0.0262512
AL513523.3	3.3748	0.00599538	0.0263256
CYMP-AS1	2.70431	0.00601576	0.0264034
LINC01446	-2.78954	0.00602756	0.0264435
AC022431.2	-2.02629	0.00603153	0.0264492
KIRREL1-IT1	3.8072	0.00606622	0.0265896
C12orf77	-2.08485	0.00610289	0.026715
AC008243.1	2.04375	0.00613677	0.0268278
AC097478.2	3.47003	0.0061412	0.0268353
AC011595.1	3.4848	0.00621536	0.0270899
AC006148.1	-2.79629	0.00621584	0.0270899
LINC00967	2.99417	0.00621955	0.0270942
AL157832.2	3.20071	0.00633425	0.0274853
COL18A1-AS1	2.72687	0.00645848	0.0279146
LINC01625	-2.12015	0.00646525	0.0279317
AC005013.1	2.0608	0.00646995	0.0279365
AC011284.1	3.18332	0.00649769	0.0280156
AL359094.1	2.14972	0.00649877	0.0280156
LINC01532	-2.18752	0.00652547	0.0280908
AC100839.1	2.86964	0.00652755	0.0280908
AL365199.1	-2.21997	0.00653786	0.0280997
AC024132.3	-2.36505	0.0065381	0.0280997
LINC01865	-2.47079	0.0066121	0.0283808
AC023421.2	3.24541	0.00665951	0.0285473
AL445489.1	2.81985	0.00670494	0.0287173
SHANK2-AS1	2.58882	0.00681479	0.0291124
ITCH-IT1	2.44042	0.00687211	0.0292942
Z99289.2	2.09217	0.00688351	0.0293302
AC004672.1	2.63449	0.006937	0.0295132
AC005186.1	2.64313	0.00694724	0.0295132
AC016405.1	2.23642	0.00695525	0.0295345
AC007785.1	2.47189	0.00700938	0.0297272
AL354863.1	3.65421	0.00700961	0.0297272
LINC01324	-2.37161	0.00702596	0.0297752
AC107892.1	-2.5656	0.00702991	0.0297752
AC009264.1	-2.08091	0.0070354	0.029779
Z99289.3	2.6634	0.00703681	0.029779
AC100800.1	3.44244	0.00713431	0.030153
AC096947.1	2.41211	0.00716117	0.0302536
AC012229.1	-2.29919	0.00720385	0.0304081
AC026894.1	3.14945	0.00737643	0.0310047
LINC00330	-2.9318	0.00744213	0.0312016
AP000757.2	3.09404	0.0074508	0.0312248
AL390774.2	2.73148	0.00747969	0.0313062
AC237221.1	2.71017	0.00751156	0.0313735
AC027627.1	2.57461	0.00755759	0.0315093
AL442638.1	-2.20272	0.00756498	0.031517
AL356417.1	-2.55382	0.00764788	0.031782
AC121158.1	2.00527	0.00768496	0.0318588
AC124276.2	2.36423	0.00768868	0.0318588
AL731577.1	3.08217	0.00769852	0.0318728
BANCR	2.11088	0.00774632	0.0320439
AC024267.5	2.27793	0.00783438	0.0323543
AC009686.1	3.41443	0.00786141	0.0324209
LINC01060	2.69238	0.00795084	0.0326722
AC100763.1	3.56148	0.00802314	0.032942
AC020916.2	2.84573	0.00819728	0.0335184
AC097381.2	2.83283	0.00824114	0.0336285
AC017101.1	2.67681	0.00835968	0.0340282
LINC01191	2.02351	0.00846449	0.0343985
AC004597.1	-2.42275	0.00850044	0.0345304
AP001269.2	-2.5412	0.00858618	0.0348036
AC093567.1	2.50822	0.00859222	0.0348036
AC134349.1	2.7128	0.00860534	0.0348141
SPATA13-AS1	3.54239	0.00865764	0.0349829
AJ003147.2	3.05402	0.00870781	0.035157
AP001442.1	2.19372	0.00875156	0.0352906
AP002478.1	2.09741	0.00876654	0.0353367
AC087286.4	2.49855	0.00883646	0.0355608
LINC00838	-2.71018	0.00887177	0.0356884
THRA1/BTR	2.61857	0.00892438	0.0358599
AC114737.1	2.23911	0.00904949	0.0362857
AC130371.1	2.33486	0.00906566	0.0363358
AC018410.1	2.08528	0.00909834	0.0364521
AC016168.2	-2.18315	0.00916371	0.0366455
AC090993.1	-2.00634	0.0092125	0.0368143
AC090796.1	2.52178	0.00921469	0.0368143
LINC02294	-2.38296	0.00927536	0.0369678
RASA2-IT1	3.27915	0.00952235	0.0378
AC025180.1	2.51409	0.00957933	0.0379665
AC087392.2	2.516	0.00958341	0.0379665
C8orf87	2.83983	0.00968454	0.0382585
LINC00491	3.35457	0.00969179	0.0382585
AC015845.1	2.89505	0.00976655	0.0385077
AC046136.1	-2.22772	0.00977654	0.0385317
AC131182.1	2.62793	0.00982552	0.0386634
AC010735.1	2.20809	0.00985121	0.0387491
LINC00534	3.02747	0.0098599	0.038768
AC007493.2	2.6407	0.00987862	0.0388242
LINC02525	2.35611	0.00988236	0.0388242
AC011611.2	2.3495	0.00992594	0.038889
AL583808.1	2.6065	0.00995378	0.0389673
AC064874.1	2.8371	0.0100267	0.0392063
CFAP44-AS1	2.26612	0.0100423	0.0392521
AC007403.1	-2.26891	0.0100838	0.0393367
AL157834.1	-2.34766	0.0102163	0.0398224
AL450344.1	2.76572	0.0102893	0.0400598
AL049637.1	3.10277	0.0103714	0.0403633
AC026355.2	3.03668	0.0103873	0.0404097
AC127024.3	2.0819	0.0104761	0.0406437
AC026979.2	2.34427	0.0105707	0.0409625
BX119904.2	-2.38693	0.0106118	0.0410738
AC091163.1	-2.32853	0.0106323	0.0411371
LINC00523	2.61361	0.0106541	0.0411892
AC122134.1	2.7145	0.0106632	0.0412083
AL356414.1	3.07561	0.010676	0.0412217
LINC01276	2.24359	0.0107137	0.0413081
AC007216.1	2.5015	0.0107509	0.0414021
AC007496.1	3.03943	0.0108872	0.0418461
AL121989.1	2.82108	0.0109005	0.0418691
USP12-AS1	3.52793	0.0109061	0.0418691
AL136984.1	2.36928	0.0109978	0.0421404
AC007688.2	2.84654	0.0110138	0.0421565
LINC01489	-2.24831	0.0110147	0.0421565
AC126768.1	2.60449	0.0111528	0.0425703
AL035634.1	3.32826	0.0111739	0.0426185
AL731568.1	2.65594	0.0112261	0.042784
PTPRJ-AS1	2.84466	0.0112652	0.0428839
AC104257.1	2.53014	0.0112974	0.0429583
AC016745.1	2.39784	0.0113021	0.0429583
AC007881.2	-2.01888	0.0113116	0.042978
AC016866.2	3.346	0.0113742	0.0431589
LINC01804	-2.37455	0.0115116	0.0435381
LINC01799	-2.33906	0.0115285	0.0435519
AC005837.3	2.85508	0.0117035	0.0441459
AC093583.1	-2.18794	0.0117219	0.0441522
AC114763.2	3.11901	0.0117229	0.0441522
AC118555.1	3.34855	0.011752	0.0442219
AC026124.1	2.46847	0.0117748	0.0442638
AC004223.2	2.12544	0.0118536	0.0445092
AL133284.1	2.42292	0.0118624	0.0445254
AC105383.1	-2.17457	0.0119714	0.0448096
LINC01583	2.00973	0.0120363	0.0449741
AL008733.1	2.49051	0.0120422	0.0449794
AC099687.1	-2.63729	0.0120709	0.0450247
AC106895.2	-2.04367	0.0120795	0.0450339
AC097478.3	2.64544	0.0121227	0.0451682
AC020908.3	2.27266	0.0121866	0.045309
LARGE-AS1	2.15102	0.0121898	0.045309
AC021660.2	-2.38795	0.0121961	0.0453155
U51244.1	2.69383	0.0122372	0.0454511
CR559946.1	2.17713	0.0122477	0.0454733
AC091153.2	3.01845	0.0124385	0.0460265
AC124276.1	2.33659	0.0125434	0.0463843
AC012370.1	2.14603	0.0126497	0.0466516
LINC02365	2.14819	0.0127115	0.0467928
AC012555.2	3.2919	0.0127234	0.0468189
AL354794.1	3.00534	0.0127325	0.0468219
LINC00658	2.16922	0.0127355	0.0468219
FP671120.3	2.92597	0.0127383	0.0468219
AC148477.1	2.98599	0.0127654	0.0468522
LINC02555	2.03693	0.0128658	0.0471683
LARS2-AS1	2.26505	0.0129196	0.047313
AL162584.1	2.66451	0.0129269	0.0473223
AC073964.1	2.62278	0.0130103	0.0475751
BICRA-AS1	2.13267	0.0130174	0.0475833
AC007496.2	2.3435	0.0130747	0.0477225
AC123768.1	2.2129	0.0131233	0.0478474
LINC00221	-2.17793	0.0131773	0.0480088
AC104982.2	2.8593	0.0131982	0.0480521
AP000770.1	2.84138	0.013234	0.0481446
AL109923.1	2.28955	0.0133375	0.0484728
AC010731.2	-2.22652	0.0133388	0.0484728
AL591178.2	2.37394	0.0134512	0.0487563
MACROD2-IT1	3.25311	0.013571	0.0491188
LINC02090	-2.42681	0.0136268	0.049249
AP001122.1	-2.35231	0.0136663	0.0493257
AC008080.4	2.09337	0.013721	0.0494632
MIR4432HG	-2.39288	0.0138337	0.0497431
AC099487.1	3.00613	0.0138594	0.0498146
AC013391.2	2.64193	0.013876	0.0498413
