# Supplementary material for: Prognostic and predictive value of a lncRNA signature in patients with stage II colon cancer
Source: Sci Rep. 2023 Jan 24;13:1350. doi: 10.1038/s41598-022-25852-5 (PMC9873786; doi:10.1038/s41598-022-25852-5)
Supplement: Supplementary file 4 — Supplementary Information 4. [file 41598_2022_25852_MOESM4_ESM.xlsx]

## Sheet: cox
Table S3. Identification of the prognostic lncRNAs from the TCGA cohort.
	Univariable analysis					Multivariable analysis
lncRNA	HR	lower 95%CI	upper 95%CI	coef	P	HR	lower 95%CI	upper 95%CI	coef	P
AC090502.1	1.2931	1.07232	1.55934	0.257046	0.00712426	1.2903	1.0092	1.6497	0.2549	0.04208
AL356652.1	1.5649	1.18768	2.06192	0.44782	0.00146167	1.4443	1.0808	1.9301	0.3677	0.012937
AC011352.3	1.36883	1.10508	1.69553	0.313959	0.00404102	1.4714	1.0758	2.0124	0.3862	0.015634
AC093895.1	0.790409	0.663726	0.941272	-0.235205	0.00831408	0.7239	0.5398	0.9708	-0.3231	0.030933
AC100791.2	1.37231	1.10365	1.70636	0.316494	0.00441031	1.4946	1.1707	1.9082	0.4019	0.001261
AC123768.1	1.58252	1.1738	2.13356	0.459019	0.00260241	1.4375	0.9542	2.1656	0.3629	0.082587
AP002358.1	0.537429	0.335754	0.860241	-0.620959	0.00967618	0.391	0.2247	0.6804	-0.9391	0.000893
AP000911.1	1.36881	1.10834	1.6905	0.313943	0.00355644	1.2243	0.9823	1.526	0.2024	0.071679
FOXD3-AS1	1.32306	1.08284	1.61656	0.279944	0.00617207	1.4163	1.0955	1.8309	0.348	0.0079
AC022784.3	1.41883	1.11643	1.80315	0.349834	0.00422959	1.4779	1.1715	1.8645	0.3906	0.000985
LINC02119	1.38452	1.15548	1.65896	0.325351	0.000421554	1.2594	1.0184	1.5574	0.2307	0.033281
